# Supplementary material for: Integrated Meta-Analysis Identifies Keratin Family Genes and Associated Genes as Key Biomarkers and Therapeutic Targets in Metastatic Cutaneous Melanoma
Source: Diagnostics (Basel). 2025 Jul 13;15(14):1770. doi: 10.3390/diagnostics15141770 (PMC12293645; doi:10.3390/diagnostics15141770)
Supplement: Supplementary file 1 [file diagnostics-15-01770-s001.zip]

Archive with 2 entries (2 files):
- Figure S1A_supplementary.pdf
- Figure S1B_supplementary.pdf
